# Supplementary material for: Excess Mortality in Patients with Severe Mental Disorders in 1996-2010 in Finland
Source: PLoS One. 2016 Mar 24;11(3):e0152223. doi: 10.1371/journal.pone.0152223 (PMC4807083; doi:10.1371/journal.pone.0152223)
Supplement: S1 Dataset — Age-standardised mortality rates (/100 000 py) among the total population and patients with severe mental disorders (SMD) by gender and cause of death groups in 1996–2010 in Finland. (XLSX) [file pone.0152223.s001.xlsx]

## Sheet: MEN
year	All-cause mortality - SMD	Disease mortality - SMD	All-cause mortality - Total pop.	Disease mortality - Total pop.	Amenable mortality - SMD	IHD mortality - SMD	Alcohol related mortality - SMD	Amenable mortality - Total pop.	IHD mortality - Total pop.	Alcohol related mortality - Total pop.
1996	3493.71	2319.6	975.801	835.485	386.51	671.673	602.769	125.327	286.871	67.9506
1997	3494.61	2339.63	930.653	786.35	467.892	623.581	556.581	119.366	260.294	59.8979
1998	3684.32	2598.92	933.93	793.961	463.11	732.446	746.472	118.401	254.709	73.3878
1999	3553.64	2464.24	913.045	770.937	414.518	694.449	684.369	116.387	241.231	69.8729
2000	3368.77	2374.54	857.404	724.101	408.883	678.964	701.752	105.942	232.544	69.7128
2001	3262.54	2209.37	819.496	683.389	378.969	591.466	651.015	101.873	209.734	69.4861
2002	3072.79	2182.73	806.434	680.796	372.58	582.445	600.788	99.222	200.954	68.2502
2003	3133.83	2185.73	789.295	662.117	394.053	587.381	629.039	96.021	192.154	71.2628
2004	3147.5	2187.72	787.211	656.198	347.806	604.376	742.914	90.206	185.734	83.9516
2005	3189.62	2246.51	770.393	636.59	356.251	597.539	789.594	86.662	171.362	88.512
2006	3045.08	2087.55	749.204	615.451	325.468	559.145	736.672	79.517	167.291	89.3791
2007	3122.9	2169.62	745.635	616.814	282.242	540.113	835.187	79.554	158.208	94.758
2008	3005.15	2098.76	720.876	591.234	271.878	570.595	725.763	75.606	152.662	92.3124
2009	2992.06	2129.13	708.941	587.958	274.871	530.584	745.543	75.866	147.356	90.3197
2010	2783.48	1988.76	687.845	576.639	267.586	528.956	647.878	72.784	141.872	81.39

## Sheet: WOMEN
year	All-cause mortality - SMD	Disease mortality - SMD	All-cause mortality - Total pop.	Disease mortality - Total pop.	Amenable mortality - SMD	IHD mortality - SMD	Alcohol related mortality - SMD	Amenable mortality - Total pop.	IHD mortality - Total pop.	Alcohol related mortality - Total pop.
1996	1660.95	1098.28	423.547	384.231	283.676	282.003	141.053	110.438	80.102	13.3605
1997	1714.12	1228.73	432.311	392.665	342.871	226.178	189.556	111.874	70.518	14.5182
1998	1629.38	1157.01	413.645	375.713	308.453	288.16	217.299	103.681	75.977	17.0072
1999	1638.51	1153.51	394.297	357.785	295.468	247.214	207.074	104.593	64.514	15.8726
2000	1662.7	1193.58	403.17	362.787	309.269	239.651	223.142	104.79	63.583	17.2666
2001	1560.95	1108.87	380.798	342.161	303.369	230.256	237.696	95.28	54.657	18.7709
2002	1491.11	1060.76	374.856	338.309	298.937	228.599	195.887	94.509	52.627	16.9128
2003	1443.56	1045.89	365.575	329.772	249.213	213.451	228.767	89.906	49.521	18.8977
2004	1459.08	1077.43	366.739	324.986	237.131	221.187	222.061	87.636	45.594	20.9468
2005	1562.17	1112.93	364.049	324.324	245.048	206.555	274.628	85.997	43.28	25.1876
2006	1384.93	977.53	342.127	301.562	223.923	171.727	254.989	82.324	38.468	24.4475
2007	1454.77	1029.46	339.175	301.452	226.984	186.368	254.699	77.162	38.872	25.6405
2008	1435.12	1012.46	337.227	300.219	211.976	160.016	265.626	73.865	37.653	25.3786
2009	1342.96	980.92	336.865	300.932	241.502	139.893	230.27	78.711	34.101	22.6119
2010	1243.44	932.37	329.279	294.831	189.999	143.593	215.053	75.987	32.362	23.2432
