# Supplementary material for: Excess Mortality in Patients with Severe Mental Disorders in 1996-2010 in Finland
Source: PLoS One. 2016 Mar 24;11(3):e0152223. doi: 10.1371/journal.pone.0152223 (PMC4807083; doi:10.1371/journal.pone.0152223)
Supplement: S2 Dataset — The rate ratios (RR) and 95% confidence intervals of the excess mortality in patients with severe mental disorders (SMD) compared to the total population by gender, cause-of-death groups, and the SMD categories (patients with psychotic disorders [PD], psychoactive substance use disorders [PSD], and mood disorders [MD]) in the periods 1996–98, 1999–2001, 2002–04, 2005–07 and 2008–10 in Finland. (XLSX) [file pone.0152223.s002.xlsx]

## Sheet: MEN
RATE RATIOS (RR) AND 95% CONFIDENCE INTERVALS
Patients with psychotic disorders
	all-cause mortality RR	lower limit	upper limit		amenable RR	lower limit	upper limit		IHD RR	lower limit	upper limit		disease RR	lower limit	upper limit		alchohol mortality RR	lower limit	upper limit
1996-1998	3.06233	2.54922	3.67873		4.09829	2.69022	6.24337		2.78774	1.98295	3.91916		2.68041	2.18616	3.28638		1.73668	0.82729	3.6457
1999-2001	3.22167	2.7032	3.83957		3.47725	2.18891	5.52386		3.27388	2.39306	4.47891		2.85305	2.3464	3.4691		1.95081	0.99592	3.82126
2002-2004	3.23654	2.73081	3.83592		3.7291	2.43353	5.71441		3.18053	2.31095	4.37734		2.85938	2.3701	3.44967		1.88645	0.95281	3.73497
2005-2007	3.10126	2.62355	3.66596		3.47823	2.23248	5.41914		3.23805	2.33181	4.49651		2.84486	2.37278	3.41086		2.39868	1.40679	4.08994
2008-2010	3.47913	2.97977	4.06218		3.38505	2.12942	5.38107		4.09631	3.10034	5.41223		3.21705	2.72537	3.79742		2.11674	1.24675	3.59381
Patients with psychoactive substance use disorders
	all-cause mortality RR	lower limit	upper limit		amenable RR	lower limit	upper limit		IHD RR	lower limit	upper limit		disease RR	lower limit	upper limit		alchohol mortality RR	lower limit	upper limit
1996-1998	4.46351	4.02034	4.95553		3.95581	2.93619	5.3295		2.73245	2.20181	3.39098		3.57143	3.1678	4.02649		15.182	12.16	18.955
1999-2001	4.75827	4.31375	5.24859		4.19399	3.18693	5.51928		3.15526	2.57585	3.865		3.9099	3.49825	4.37		15.6339	12.7736	19.1347
2002-2004	4.87062	4.42691	5.3588		4.5819	3.49101	6.01368		3.41407	2.81626	4.13879		4.03553	3.62846	4.48828		14.405	11.8976	17.4408
2005-2007	5.36146	4.90387	5.86175		4.66419	3.58449	6.0691		4.04836	3.35137	4.8903		4.41971	3.99713	4.88696		14.1535	11.9758	16.7272
2008-2010	5.32706	4.87294	5.8235		4.44722	3.34575	5.91132		4.32165	3.61139	5.1716		4.46701	4.04989	4.92709		13.3036	11.2786	15.6922
Patients with mood disorders
	all-cause mortality RR	lower limit	upper limit		amenable RR	lower limit	upper limit		IHD RR	lower limit	upper limit		disease RR	lower limit	upper limit		alchohol mortality RR	lower limit	upper limit
1996-1998	2.64018	2.10521	3.31109		2.32111	1.30064	4.14223		1.62211	0.99341	2.64868		1.78566	1.35647	2.35063		2.33686	1.0874	5.02198
1999-2001	2.41815	1.94385	3.00817		2.40597	1.39647	4.14522		1.62173	1.0273	2.56012		1.72486	1.33488	2.22878		1.88221	0.8158	4.34262
2002-2004	2.24569	1.80974	2.78665		2.40567	1.44528	4.00425		1.97276	1.35171	2.87917		1.71811	1.35403	2.18008		1.61681	0.74566	3.5057
2005-2007	2.16651	1.765	2.65934		2.53202	1.47463	4.3476		1.86137	1.22286	2.83327		1.74791	1.38842	2.20047		1.47885	0.7632	2.86557
2008-2010	2.13598	1.74774	2.61045		2.04689	1.1399	3.67556		1.68305	1.09706	2.58204		1.66056	1.32085	2.08765		1.24002	0.62411	2.46372

## Sheet: WOMEN
RATE RATIOS (RR) AND 95% CONFIDENCE INTERVALS
Patients with psychotic disorders
	all-cause mortality RR	lower limit	upper limit		amenable RR	lower limit	upper limit		IHD RR	lower limit	upper limit		disease RR	lower limit	upper limit		alchohol mortality RR	lower limit	upper limit
1996-1998	3.42624	2.76554	4.24478		2.81756	1.83351	4.32975		3.82989	2.58555	5.6731		2.79464	2.22048	3.51728		3.45104	1.11879	10.6451
1999-2001	3.70388	3.02647	4.53292		3.05098	2.01414	4.62156		4.37547	2.85244	6.71171		3.21902	2.59496	3.99315		3.36831	1.33048	8.52737
2002-2004	3.66726	2.99077	4.49678		2.76427	1.76674	4.32503		5.77088	3.95738	8.41542		3.19659	2.57123	3.97405		2.72453	1.08929	6.81457
2005-2007	3.86544	3.183	4.69419		3.45244	2.32321	5.13055		5.48783	3.61759	8.32498		3.43902	2.80018	4.2236		2.61903	1.20262	5.70365
2008-2010	3.74551	3.08022	4.55449		3.14594	2.12314	4.66145		5.52959	3.55252	8.60694		3.30073	2.68441	4.05855		2.82858	1.30351	6.13792
Patients with psychoactive substance use disorders
	all-cause mortality RR	lower limit	upper limit		amenable RR	lower limit	upper limit		IHD RR	lower limit	upper limit		disease RR	lower limit	upper limit		alchohol mortality RR	lower limit	upper limit
1996-1998	7.08083	5.55854	9.02001		3.86233	2.10398	7.09017		5.08234	2.83612	9.10759		5.55879	4.25176	7.26763		54.7852	34.2182	87.7143
1999-2001	7.31281	5.87947	9.09559		4.13609	2.35301	7.27037		5.8468	3.48046	9.822		5.62751	4.36649	7.25272		50.6923	32.9059	78.0929
2002-2004	7.08147	5.77361	8.68558		4.52061	2.84557	7.18165		5.65485	3.35311	9.53663		5.6068	4.45196	7.06119		44.8478	30.5022	65.9404
2005-2007	8.10587	6.76291	9.71551		3.98087	2.39142	6.62675		7.96618	4.92339	12.8895		6.36021	5.17491	7.817		39.2746	28.3851	54.3417
2008-2010	7.54347	6.29894	9.03389		4.08884	2.50435	6.67581		5.95433	3.51805	10.0777		5.87135	4.79039	7.19623		35.7844	25.7577	49.7141
Patients with mood disorders
	all-cause mortality RR	lower limit	upper limit		amenable RR	lower limit	upper limit		IHD RR	lower limit	upper limit		disease RR	lower limit	upper limit		alchohol mortality RR	lower limit	upper limit
1996-1998	3.07851	2.41838	3.91883		2.41817	1.53676	3.80511		2.6619	1.6424	4.31425		2.19679	1.69761	2.84274		1.71149	0.51965	5.63692
1999-2001	2.98696	2.36962	3.76512		2.27005	1.41476	3.64242		2.78099	1.80394	4.28723		2.17763	1.68858	2.80833		2.99043	1.23297	7.25295
2002-2004	2.63598	2.09377	3.31859		2.20699	1.35879	3.58467		2.82534	1.77551	4.49593		2.01564	1.56837	2.59046		1.72282	0.65526	4.52966
2005-2007	2.48286	1.96856	3.13153		1.76205	1.02156	3.0393		2.41148	1.41844	4.09975		1.7732	1.36383	2.30545		1.57869	0.63521	3.92353
2008-2010	2.30006	1.83747	2.87912		1.84472	1.10867	3.06946		2.29798	1.31911	4.00325		1.81736	1.42086	2.3245		1.52894	0.64416	3.62901
